# Supplementary material for: Effect of 9,12-Octadecadiynoic Acid on Neurobehavioral Development in Caenorhabditis elegans
Source: Int J Mol Sci. 2021 Aug 18;22(16):8917. doi: 10.3390/ijms22168917 (PMC8396327; doi:10.3390/ijms22168917)
Supplement: Supplementary file 1 [file ijms-22-08917-s001.zip]

Archive with 1 entries (1 files):
- ijms-1227412-supplementary.pdf
